# Supplementary material for: Seasonal Changes in the Biochemical Constituents of Green Seaweed Chaetomorpha antennina from Covelong, India
Source: Biomolecules. 2022 Oct 13;12(10):1475. doi: 10.3390/biom12101475 (PMC9599584; doi:10.3390/biom12101475)
Supplement: Supplementary file 1 [file biomolecules-12-01475-s001.zip]

Archive with 1 entries (1 files):
- biomolecules-1896861-supplementary.pdf
